# Supplementary material for: The Introduction of a New Diagnostic Tool in Forensic Pathology: LiDAR Sensor for 3D Autopsy Documentation
Source: Biosensors (Basel). 2022 Feb 19;12(2):132. doi: 10.3390/bios12020132 (PMC8870429; doi:10.3390/bios12020132)
Supplement: Supplementary file 1 [file biosensors-12-00132-s001.zip]

Archive with 2 entries (2 files):
- Video S1.MOV
- Video S2.MOV
